# Supplementary material for: Gemcitabine + Cisplatin + S-1 Treatment for Advanced Cholangiocarcinoma: Cost-Effective, with Better Progression-Free Survival Versus Standard Treatment with Gemcitabine + Cisplatin + Durvalumab
Source: Cancers (Basel). 2025 Dec 12;17(24):3971. doi: 10.3390/cancers17243971 (PMC12730319; doi:10.3390/cancers17243971)
Supplement: Supplementary file 1 [file cancers-17-03971-s001.zip]

Archive with 1 entries (1 files):
- cancers-3992154-supplementary.pdf
